# Supplementary material for: Green Product Types Modulate Green Consumption in the Gain and Loss Framings: An Event-Related Potential Study
Source: Int J Environ Res Public Health. 2022 Aug 29;19(17):10746. doi: 10.3390/ijerph191710746 (PMC9517842; doi:10.3390/ijerph191710746)
Supplement: Supplementary file 1 [file ijerph-19-10746-s001.zip]

Archive with 1 entries (1 files):
- ijerph-1829768-supplementary.pdf
